# Supplementary material for: Inflammatory and Proliferative Pathway Activation in Human Esophageal Myofibroblasts Treated with Acidic Bile Salts
Source: Int J Mol Sci. 2022 Sep 8;23(18):10371. doi: 10.3390/ijms231810371 (PMC9498994; doi:10.3390/ijms231810371)
Supplement: Supplementary file 1 [file ijms-23-10371-s001.zip]

Archive with 1 entries (1 files):
- ijms-1820568-supplementary.pdf
